# Supplementary material for: Biogenesis of HLA Ligand Presentation in Immune Cells Upon Activation Reveals Changes in Peptide Length Preference
Source: Front Immunol. 2020 Aug 28;11:1981. doi: 10.3389/fimmu.2020.01981 (PMC7485268; doi:10.3389/fimmu.2020.01981)
Supplement: Supplementary Table 12 — HLA class II peptides from synthetic peptides from Donor 5 to 7. [file Data_Sheet_12.XLSX]

## Sheet: Supplementary Table S11
Supplementary Table 11. HLA class II peptides from synthetic peptides from Donor 5 to 7.
Intensity HLAIIp_ImmDC_D5	Intensity HLAIIp_MaDC_D5	Intensity HLAIIp_ImmDC_D6	Intensity HLAIIp_MaDC_D6	Intensity HLAIIp_ImmDC_D7	Intensity HLAIIp_MaDC_D7	Length	Mass	PEP	Score	MS/MS Count	Start position	End position	Sequence	Leading razor protein	Gene names	Protein names
NaN	NaN	NaN	NaN	24.7573	NaN	12	1340.69	6.36e-05	138.25	1	224	235	ALDGGNKHFLRN	P40967-4	PMEL201	Melanocyte protein PMEL;M-alpha;M-beta
22.5238	26.8471	24.4377	29.7576	27.7079	27.2207	14	1565.81	2.38e-43	222.34	16	224	237	ALDGGNKHFLRNQP	P40967-4	PMEL201	Melanocyte protein PMEL;M-alpha;M-beta
23.2547	27.1324	27.516	31.6244	30.0473	28.1167	15	1678.89	1.61e-85	253.54	17	224	238	ALDGGNKHFLRNQPL	P40967-4	PMEL201	Melanocyte protein PMEL;M-alpha;M-beta
NaN	24.9441	NaN	NaN	NaN	NaN	16	1900.94	0.0042438	99.481	1	177	192	AMLGTHTMEVTVYHRR	P40967-4	PMEL155	Melanocyte protein PMEL;M-alpha;M-beta
NaN	26.8265	NaN	NaN	NaN	NaN	17	1957.96	0.10383	57.288	3	177	193	AMLGTHTMEVTVYHRRG	P40967-4	PMEL155	Melanocyte protein PMEL;M-alpha;M-beta
24.9718	32.3092	29.6703	32.8745	27.0889	27.4504	18	2044.99	1.17e-17	176.21	26	177	194	AMLGTHTMEVTVYHRRGS	P40967-4	PMEL155	Melanocyte protein PMEL;M-alpha;M-beta
26.0811	34.3757	28.2737	34.5022	28.2941	29.4401	19	2201.09	3.83e-12	164.53	35	177	195	AMLGTHTMEVTVYHRRGSR	P40967-4	PMEL155	Melanocyte protein PMEL;M-alpha;M-beta
22.0545	23.6026	NaN	NaN	25.3801	25.4291	12	1381.69	0.021324	76.927	2	226	237	DGGNKHFLRNQP	P40967-4	PMEL201	Melanocyte protein PMEL;M-alpha;M-beta
21.4584	25.2804	27.4367	30.5478	28.1845	28.2034	13	1494.77	1.11e-12	142.83	14	226	238	DGGNKHFLRNQPL	P40967-4	PMEL201	Melanocyte protein PMEL;M-alpha;M-beta
23.5745	23.9943	NaN	23.0069	NaN	22.6287	14	1531.8	0.0029714	103.91	6	211	224	DQVPFSVSVSQLRA	P40967-4	PMEL201	Melanocyte protein PMEL;M-alpha;M-beta
26.2244	22.9811	NaN	NaN	NaN	NaN	15	1644.88	0.0020199	111.63	5	211	225	DQVPFSVSVSQLRAL	P40967-4	PMEL201	Melanocyte protein PMEL;M-alpha;M-beta
27.2208	23.9075	NaN	NaN	NaN	NaN	16	1759.91	0.0034006	121.04	6	211	226	DQVPFSVSVSQLRALD	P40967-4	PMEL201	Melanocyte protein PMEL;M-alpha;M-beta
22.7179	24.5838	NaN	NaN	NaN	NaN	17	1816.93	0.013559	105.65	2	211	227	DQVPFSVSVSQLRALDG	P40967-4	PMEL201	Melanocyte protein PMEL;M-alpha;M-beta
NaN	22.47	NaN	NaN	NaN	NaN	20	2116.09	0.094152	56.9	1	211	230	DQVPFSVSVSQLRALDGGNK	P40967-4	PMEL201	Melanocyte protein PMEL;M-alpha;M-beta
NaN	NaN	24.2252	NaN	NaN	NaN	10	1202.62	0.063003	72.643	1	185	194	EVTVYHRRGS	P40967-4	PMEL155	Melanocyte protein PMEL;M-alpha;M-beta
NaN	25.0238	23.3087	23.6274	NaN	NaN	11	1358.72	0.01042	116.55	3	185	195	EVTVYHRRGSR	P40967-4	PMEL155	Melanocyte protein PMEL;M-alpha;M-beta
NaN	NaN	25.437	27.0099	NaN	NaN	12	1379.74	0.0054308	96.113	3	227	238	GGNKHFLRNQPL	P40967-4	PMEL201	Melanocyte protein PMEL;M-alpha;M-beta
23.3699	24.5206	NaN	NaN	NaN	NaN	13	1156.62	0.0037716	133.89	4	164	176	GGPVSGLSIGTGR	P40967-4	PMEL155	Melanocyte protein PMEL;M-alpha;M-beta
23.6799	25.1447	NaN	NaN	24.4516	23.5743	14	1227.66	0.0034968	104.82	5	164	177	GGPVSGLSIGTGRA	P40967-4	PMEL155	Melanocyte protein PMEL;M-alpha;M-beta
NaN	24.0476	24.5442	28.6098	NaN	NaN	15	1358.7	0.0026555	118.9	5	164	178	GGPVSGLSIGTGRAM	P40967-4	PMEL155	Melanocyte protein PMEL;M-alpha;M-beta
NaN	22.9942	23.6311	24.9279	NaN	NaN	17	1528.8	0.002563	114.71	2	164	180	GGPVSGLSIGTGRAMLG	P40967-4	PMEL155	Melanocyte protein PMEL;M-alpha;M-beta
NaN	22.658	25.0896	25.5862	NaN	NaN	19	1766.91	0.0095824	78.501	5	164	182	GGPVSGLSIGTGRAMLGTH	P40967-4	PMEL155	Melanocyte protein PMEL;M-alpha;M-beta
NaN	27.2167	26.3789	29.6357	NaN	NaN	20	1867.96	2.24e-140	211.75	15	164	183	GGPVSGLSIGTGRAMLGTHT	P40967-4	PMEL155	Melanocyte protein PMEL;M-alpha;M-beta
NaN	24.7515	NaN	NaN	NaN	NaN	21	1999	0.10476	54.764	1	164	184	GGPVSGLSIGTGRAMLGTHTM	P40967-4	PMEL155	Melanocyte protein PMEL;M-alpha;M-beta
NaN	25.0837	NaN	26.0873	NaN	NaN	22	2128.04	0.13755	49.973	2	164	185	GGPVSGLSIGTGRAMLGTHTME	P40967-4	PMEL155	Melanocyte protein PMEL;M-alpha;M-beta
NaN	26.6584	NaN	NaN	NaN	NaN	27	2942.51	0.02071	50.945	3	169	195	GLSIGTGRAMLGTHTMEVTVYHRRGSR	P40967-4	PMEL155	Melanocyte protein PMEL;M-alpha;M-beta
21.8844	21.4357	NaN	NaN	NaN	NaN	13	1170.64	0.023504	85.355	3	165	177	GPVSGLSIGTGRA	P40967-4	PMEL155	Melanocyte protein PMEL;M-alpha;M-beta
NaN	23.901	24.5959	28.1998	NaN	NaN	14	1301.68	0.0026229	125.23	6	165	178	GPVSGLSIGTGRAM	P40967-4	PMEL155	Melanocyte protein PMEL;M-alpha;M-beta
19.2549	22.9132	NaN	24.4945	NaN	NaN	16	1471.78	0.00065375	138.99	3	165	180	GPVSGLSIGTGRAMLG	P40967-4	PMEL155	Melanocyte protein PMEL;M-alpha;M-beta
19.9794	25.4064	24.5141	25.0681	NaN	NaN	18	1709.89	0.0011334	106.6	6	165	182	GPVSGLSIGTGRAMLGTH	P40967-4	PMEL155	Melanocyte protein PMEL;M-alpha;M-beta
23.4662	27.7881	NaN	26.5912	NaN	NaN	19	1810.94	0.00013144	126.63	8	165	183	GPVSGLSIGTGRAMLGTHT	P40967-4	PMEL155	Melanocyte protein PMEL;M-alpha;M-beta
19.6846	23.9391	NaN	NaN	NaN	NaN	20	1941.98	0.11221	54.253	2	165	184	GPVSGLSIGTGRAMLGTHTM	P40967-4	PMEL155	Melanocyte protein PMEL;M-alpha;M-beta
20.9606	24.2355	NaN	NaN	NaN	NaN	21	2071.02	0.0026889	85.087	3	165	185	GPVSGLSIGTGRAMLGTHTME	P40967-4	PMEL155	Melanocyte protein PMEL;M-alpha;M-beta
NaN	23.9725	NaN	NaN	NaN	NaN	13	1585.78	0.019321	88.021	2	180	192	GTHTMEVTVYHRR	P40967-4	PMEL155	Melanocyte protein PMEL;M-alpha;M-beta
NaN	23.4147	NaN	NaN	NaN	NaN	14	1642.8	0.020433	84.365	1	180	193	GTHTMEVTVYHRRG	P40967-4	PMEL155	Melanocyte protein PMEL;M-alpha;M-beta
20.5613	28.5001	NaN	29.0566	NaN	NaN	15	1729.83	9.1e-57	199.03	8	180	194	GTHTMEVTVYHRRGS	P40967-4	PMEL155	Melanocyte protein PMEL;M-alpha;M-beta
NaN	28.0255	25.9261	32.4708	22.5721	24.8301	16	1885.93	8.17e-30	197.14	21	180	195	GTHTMEVTVYHRRGSR	P40967-4	PMEL155	Melanocyte protein PMEL;M-alpha;M-beta
NaN	NaN	NaN	30.8152	NaN	NaN	14	1698.94	0.077854	66.989	3	34	47	GVSRQLRTKAWNRQ	P40967-4	PMEL32	Melanocyte protein PMEL;M-alpha;M-beta
NaN	NaN	NaN	27.012	NaN	NaN	15	1812.02	0.12139	58.831	1	34	48	GVSRQLRTKAWNRQL	P40967-4	PMEL32	Melanocyte protein PMEL;M-alpha;M-beta
NaN	NaN	NaN	26.3901	NaN	NaN	17	2072.14	0.083832	59.862	1	34	50	GVSRQLRTKAWNRQLYP	P40967-4	PMEL32	Melanocyte protein PMEL;M-alpha;M-beta
NaN	NaN	NaN	28.6848	NaN	NaN	18	2201.18	0.0014467	100.45	2	34	51	GVSRQLRTKAWNRQLYPE	P40967-4	PMEL32	Melanocyte protein PMEL;M-alpha;M-beta
NaN	NaN	NaN	28.7329	NaN	NaN	21	2617.35	0.0031672	89.011	2	34	54	GVSRQLRTKAWNRQLYPEWTE	P40967-4	PMEL32	Melanocyte protein PMEL;M-alpha;M-beta
NaN	NaN	NaN	27.1566	NaN	NaN	22	2688.39	0.15835	48.656	1	34	55	GVSRQLRTKAWNRQLYPEWTEA	P40967-4	PMEL32	Melanocyte protein PMEL;M-alpha;M-beta
NaN	NaN	NaN	29.9352	NaN	NaN	23	2816.45	2.3e-06	111.11	2	34	56	GVSRQLRTKAWNRQLYPEWTEAQ	P40967-4	PMEL32	Melanocyte protein PMEL;M-alpha;M-beta
NaN	21.3339	NaN	NaN	NaN	NaN	11	1427.71	0.063473	73.499	1	182	192	HTMEVTVYHRR	P40967-4	PMEL155	Melanocyte protein PMEL;M-alpha;M-beta
NaN	21.8587	NaN	NaN	NaN	NaN	12	1484.73	0.034457	80.979	1	182	193	HTMEVTVYHRRG	P40967-4	PMEL155	Melanocyte protein PMEL;M-alpha;M-beta
20.2369	24.6034	NaN	NaN	NaN	NaN	13	1571.76	0.14106	58.752	2	182	194	HTMEVTVYHRRGS	P40967-4	PMEL155	Melanocyte protein PMEL;M-alpha;M-beta
24.2339	29.7864	NaN	29.5022	NaN	NaN	14	1727.86	1.03e-13	173.68	12	182	195	HTMEVTVYHRRGSR	P40967-4	PMEL155	Melanocyte protein PMEL;M-alpha;M-beta
NaN	NaN	NaN	27.2989	NaN	NaN	19	2073.01	8.09e-06	107.69	2	172	190	IGTGRAMLGTHTMEVTVYH	P40967-4	PMEL155	Melanocyte protein PMEL;M-alpha;M-beta
NaN	25.8912	NaN	26.6009	NaN	NaN	24	2685.37	0.16628	45.88	3	172	195	IGTGRAMLGTHTMEVTVYHRRGSR	P40967-4	PMEL155	Melanocyte protein PMEL;M-alpha;M-beta
22.2995	24.4717	NaN	NaN	24.6104	NaN	22	2330.22	0.00014205	104.18	3	209	230	ITDQVPFSVSVSQLRALDGGNK	P40967-4	PMEL201	Melanocyte protein PMEL;M-alpha;M-beta
23.2305	26.4118	NaN	NaN	24.0174	25.6826	23	2467.28	0.0018004	78.272	6	209	231	ITDQVPFSVSVSQLRALDGGNKH	P40967-4	PMEL201	Melanocyte protein PMEL;M-alpha;M-beta
22.8882	26.1343	NaN	NaN	24.4534	NaN	13	1494.77	0.005134	91.937	5	225	237	LDGGNKHFLRNQP	P40967-4	PMEL201	Melanocyte protein PMEL;M-alpha;M-beta
23.7138	27.7775	25.7361	29.8994	27.3706	27.899	14	1607.85	2.54e-09	184.44	14	225	238	LDGGNKHFLRNQPL	P40967-4	PMEL201	Melanocyte protein PMEL;M-alpha;M-beta
NaN	NaN	NaN	25.3788	NaN	NaN	21	1981.04	0.12647	51.348	1	163	183	LGGPVSGLSIGTGRAMLGTHT	P40967-4	PMEL155	Melanocyte protein PMEL;M-alpha;M-beta
NaN	26.5434	NaN	NaN	NaN	NaN	14	1698.86	0.0034644	117.93	3	179	192	LGTHTMEVTVYHRR	P40967-4	PMEL155	Melanocyte protein PMEL;M-alpha;M-beta
24.4118	28.8177	NaN	NaN	NaN	NaN	15	1755.88	0.0031924	104.9	5	179	193	LGTHTMEVTVYHRRG	P40967-4	PMEL155	Melanocyte protein PMEL;M-alpha;M-beta
23.8011	31.9925	26.2985	31.4166	24.7297	27.1969	16	1842.92	0.00012069	147.12	16	179	194	LGTHTMEVTVYHRRGS	P40967-4	PMEL155	Melanocyte protein PMEL;M-alpha;M-beta
24.7248	32.6586	26.4319	33.0488	26.4139	29.9177	17	1999.02	8.27e-07	151.73	26	179	195	LGTHTMEVTVYHRRGSR	P40967-4	PMEL155	Melanocyte protein PMEL;M-alpha;M-beta
24.013	25.6934	26.2555	28.5613	27.8687	29.3876	16	1834.99	9.12e-10	167.55	16	222	237	LRALDGGNKHFLRNQP	P40967-4	PMEL201	Melanocyte protein PMEL;M-alpha;M-beta
23.912	29.1084	29.9784	33.6608	30.1408	31.075	17	1948.08	5.31e-12	169.02	21	222	238	LRALDGGNKHFLRNQPL	P40967-4	PMEL201	Melanocyte protein PMEL;M-alpha;M-beta
NaN	NaN	NaN	27.2577	NaN	NaN	13	1673.9	0.069566	70.622	1	39	51	LRTKAWNRQLYPE	P40967-4	PMEL32	Melanocyte protein PMEL;M-alpha;M-beta
NaN	26.0958	23.8212	28.9006	NaN	NaN	25	2729.39	2.87e-12	124	5	170	194	LSIGTGRAMLGTHTMEVTVYHRRGS	P40967-4	PMEL155	Melanocyte protein PMEL;M-alpha;M-beta
NaN	29.5159	NaN	30.5182	NaN	NaN	26	2885.49	6.92e-06	82.849	7	170	195	LSIGTGRAMLGTHTMEVTVYHRRGSR	P40967-4	PMEL155	Melanocyte protein PMEL;M-alpha;M-beta
NaN	26.2259	NaN	26.1183	NaN	NaN	17	1973.96	0.0082947	87.932	3	178	194	MLGTHTMEVTVYHRRGS	P40967-4	PMEL155	Melanocyte protein PMEL;M-alpha;M-beta
NaN	29.9066	NaN	29.08	NaN	27.1407	18	2130.06	0.00027702	129.62	14	178	195	MLGTHTMEVTVYHRRGSR	P40967-4	PMEL155	Melanocyte protein PMEL;M-alpha;M-beta
NaN	NaN	24.4527	23.117	NaN	NaN	10	1265.7	0.012304	95.909	1	229	238	NKHFLRNQPL	P40967-4	PMEL201	Melanocyte protein PMEL;M-alpha;M-beta
NaN	NaN	NaN	27.6839	NaN	NaN	14	1801.96	0.002293	112.02	1	38	51	QLRTKAWNRQLYPE	P40967-4	PMEL32	Melanocyte protein PMEL;M-alpha;M-beta
NaN	NaN	NaN	27.3202	NaN	NaN	16	2089.09	0.20729	46.926	1	38	53	QLRTKAWNRQLYPEWT	P40967-4	PMEL32	Melanocyte protein PMEL;M-alpha;M-beta
NaN	NaN	NaN	25.3286	NaN	NaN	19	2417.22	0.01872	73.11	1	38	56	QLRTKAWNRQLYPEWTEAQ	P40967-4	PMEL32	Melanocyte protein PMEL;M-alpha;M-beta
NaN	NaN	NaN	26.6532	NaN	NaN	20	2573.33	0.0052108	94.856	1	38	57	QLRTKAWNRQLYPEWTEAQR	P40967-4	PMEL32	Melanocyte protein PMEL;M-alpha;M-beta
NaN	NaN	NaN	26.4201	NaN	NaN	22	2801.44	0.05342	62.274	1	38	59	QLRTKAWNRQLYPEWTEAQRLD	P40967-4	PMEL32	Melanocyte protein PMEL;M-alpha;M-beta
24.1779	NaN	NaN	NaN	NaN	NaN	14	1529.86	0.1744	52.693	1	212	225	QVPFSVSVSQLRAL	P40967-4	PMEL201	Melanocyte protein PMEL;M-alpha;M-beta
24.6781	22.4358	NaN	NaN	NaN	NaN	15	1644.88	0.0064525	96.334	2	212	226	QVPFSVSVSQLRALD	P40967-4	PMEL201	Melanocyte protein PMEL;M-alpha;M-beta
NaN	25.366	NaN	NaN	NaN	NaN	20	2138.12	0.13054	51.566	2	212	231	QVPFSVSVSQLRALDGGNKH	P40967-4	PMEL201	Melanocyte protein PMEL;M-alpha;M-beta
NaN	NaN	25.8634	29.8843	24.7573	25.6004	16	1834.99	0.003199	118.33	6	223	238	RALDGGNKHFLRNQPL	P40967-4	PMEL201	Melanocyte protein PMEL;M-alpha;M-beta
NaN	NaN	NaN	28.8495	NaN	NaN	15	1958.06	0.22625	46.797	1	37	51	RQLRTKAWNRQLYPE	P40967-4	PMEL32	Melanocyte protein PMEL;M-alpha;M-beta
NaN	NaN	NaN	27.6163	NaN	NaN	17	2245.19	0.0023505	108.34	1	37	53	RQLRTKAWNRQLYPEWT	P40967-4	PMEL32	Melanocyte protein PMEL;M-alpha;M-beta
NaN	NaN	25.3207	27.501	NaN	25.9893	27	2873.44	0.058205	46.106	4	168	194	SGLSIGTGRAMLGTHTMEVTVYHRRGS	P40967-4	PMEL155	Melanocyte protein PMEL;M-alpha;M-beta
NaN	NaN	NaN	25.599	NaN	NaN	20	2160.05	0.016038	72.421	1	171	190	SIGTGRAMLGTHTMEVTVYH	P40967-4	PMEL155	Melanocyte protein PMEL;M-alpha;M-beta
NaN	22.7408	NaN	NaN	NaN	NaN	21	2316.15	0.090497	57.009	1	171	191	SIGTGRAMLGTHTMEVTVYHR	P40967-4	PMEL155	Melanocyte protein PMEL;M-alpha;M-beta
NaN	23.6973	NaN	25.9048	NaN	NaN	23	2529.27	0.08408	54.235	2	171	193	SIGTGRAMLGTHTMEVTVYHRRG	P40967-4	PMEL155	Melanocyte protein PMEL;M-alpha;M-beta
NaN	NaN	NaN	28.599	NaN	NaN	24	2616.3	8.88e-09	112.48	3	171	194	SIGTGRAMLGTHTMEVTVYHRRGS	P40967-4	PMEL155	Melanocyte protein PMEL;M-alpha;M-beta
NaN	27.7579	25.5094	29.9682	NaN	NaN	25	2772.4	1.42e-06	96.903	5	171	195	SIGTGRAMLGTHTMEVTVYHRRGSR	P40967-4	PMEL155	Melanocyte protein PMEL;M-alpha;M-beta
NaN	NaN	23.3516	25.3827	NaN	NaN	18	2050.08	0.0029501	97.502	1	220	237	SQLRALDGGNKHFLRNQP	P40967-4	PMEL201	Melanocyte protein PMEL;M-alpha;M-beta
NaN	NaN	24.0598	28.7325	NaN	NaN	19	2163.17	0.0068502	87.411	3	220	238	SQLRALDGGNKHFLRNQPL	P40967-4	PMEL201	Melanocyte protein PMEL;M-alpha;M-beta
NaN	NaN	NaN	27.0769	NaN	NaN	15	1916.05	0.020447	81.632	1	36	50	SRQLRTKAWNRQLYP	P40967-4	PMEL32	Melanocyte protein PMEL;M-alpha;M-beta
NaN	NaN	NaN	26.5702	NaN	NaN	16	2045.09	0.14586	53.169	1	36	51	SRQLRTKAWNRQLYPE	P40967-4	PMEL32	Melanocyte protein PMEL;M-alpha;M-beta
NaN	NaN	NaN	27.5404	NaN	NaN	18	2332.22	0.1737	48.899	1	36	53	SRQLRTKAWNRQLYPEWT	P40967-4	PMEL32	Melanocyte protein PMEL;M-alpha;M-beta
NaN	NaN	27.087	25.1804	23.6483	23.7067	13	1398.67	5.88e-06	157.99	4	204	216	SSAFTITDQVPFS	P40967-4	PMEL201	Melanocyte protein PMEL;M-alpha;M-beta
NaN	NaN	NaN	NaN	22.7126	21.1103	15	1584.77	0.024462	108.43	2	204	218	SSAFTITDQVPFSVS	P40967-4	PMEL201	Melanocyte protein PMEL;M-alpha;M-beta
NaN	NaN	NaN	24.7449	NaN	NaN	18	1898.93	0.051532	94.402	1	204	221	SSAFTITDQVPFSVSVSQ	P40967-4	PMEL201	Melanocyte protein PMEL;M-alpha;M-beta
NaN	NaN	24.9245	29.0878	NaN	NaN	20	2236.18	6.79e-21	178.77	2	218	237	SVSQLRALDGGNKHFLRNQP	P40967-4	PMEL201	Melanocyte protein PMEL;M-alpha;M-beta
NaN	NaN	25.5788	29.0545	NaN	NaN	21	2349.27	1.29e-14	125.04	6	218	238	SVSQLRALDGGNKHFLRNQPL	P40967-4	PMEL201	Melanocyte protein PMEL;M-alpha;M-beta
22.3084	28.039	NaN	NaN	NaN	NaN	19	2083.13	0.0041543	97.095	5	216	234	SVSVSQLRALDGGNKHFLR	P40967-4	PMEL201	Melanocyte protein PMEL;M-alpha;M-beta
NaN	25.4062	26.7149	30.0466	NaN	NaN	22	2422.28	8.09e-12	139.2	9	216	237	SVSVSQLRALDGGNKHFLRNQP	P40967-4	PMEL201	Melanocyte protein PMEL;M-alpha;M-beta
NaN	25.8497	25.1466	28.7457	NaN	NaN	23	2535.37	6.16e-15	157.59	4	216	238	SVSVSQLRALDGGNKHFLRNQPL	P40967-4	PMEL201	Melanocyte protein PMEL;M-alpha;M-beta
NaN	23.8511	NaN	NaN	NaN	NaN	22	2354.2	0.0082506	70.917	1	210	231	TDQVPFSVSVSQLRALDGGNKH	P40967-4	PMEL201	Melanocyte protein PMEL;M-alpha;M-beta
NaN	23.2305	23.8539	27.0583	NaN	NaN	17	1902.91	0.036241	69.261	3	174	190	TGRAMLGTHTMEVTVYH	P40967-4	PMEL155	Melanocyte protein PMEL;M-alpha;M-beta
NaN	23.0248	NaN	26.3058	NaN	NaN	22	2515.26	0.005629	74.364	2	174	195	TGRAMLGTHTMEVTVYHRRGSR	P40967-4	PMEL155	Melanocyte protein PMEL;M-alpha;M-beta
NaN	24.6188	NaN	NaN	NaN	NaN	13	1585.78	0.0067904	105.17	2	181	193	THTMEVTVYHRRG	P40967-4	PMEL155	Melanocyte protein PMEL;M-alpha;M-beta
NaN	27.5107	23.6953	26.008	NaN	NaN	14	1672.81	0.0040692	99.011	3	181	194	THTMEVTVYHRRGS	P40967-4	PMEL155	Melanocyte protein PMEL;M-alpha;M-beta
23.2228	30.1968	NaN	29.3005	NaN	NaN	15	1828.91	9.39e-06	155.98	10	181	195	THTMEVTVYHRRGSR	P40967-4	PMEL155	Melanocyte protein PMEL;M-alpha;M-beta
NaN	25.0028	NaN	NaN	29.3683	23.8184	23	2431.27	3.48e-18	164.65	3	208	230	TITDQVPFSVSVSQLRALDGGNK	P40967-4	PMEL201	Melanocyte protein PMEL;M-alpha;M-beta
22.1832	25.1895	NaN	NaN	28.1998	26.4127	24	2568.33	1.37e-16	130.65	4	208	231	TITDQVPFSVSVSQLRALDGGNKH	P40967-4	PMEL201	Melanocyte protein PMEL;M-alpha;M-beta
NaN	NaN	NaN	NaN	27.7376	NaN	25	2715.4	3.26e-12	123.2	2	208	232	TITDQVPFSVSVSQLRALDGGNKHF	P40967-4	PMEL201	Melanocyte protein PMEL;M-alpha;M-beta
NaN	25.3899	NaN	NaN	NaN	NaN	13	1590.8	0.10163	64.65	2	183	195	TMEVTVYHRRGSR	P40967-4	PMEL155	Melanocyte protein PMEL;M-alpha;M-beta
NaN	NaN	NaN	NaN	23.5596	24.0067	12	1054.6	0.043047	98.299	2	162	173	VLGGPVSGLSIG	P40967-4	PMEL155	Melanocyte protein PMEL;M-alpha;M-beta
20.3014	22.2235	NaN	NaN	23.2608	22.4705	15	1368.77	0.036054	75.479	2	162	176	VLGGPVSGLSIGTGR	P40967-4	PMEL155	Melanocyte protein PMEL;M-alpha;M-beta
21.1611	22.7619	NaN	NaN	25.193	24.9842	16	1439.81	0.003415	134.99	2	162	177	VLGGPVSGLSIGTGRA	P40967-4	PMEL155	Melanocyte protein PMEL;M-alpha;M-beta
NaN	22.4104	23.3533	26.9164	NaN	NaN	17	1570.85	3.52e-14	130.56	3	162	178	VLGGPVSGLSIGTGRAM	P40967-4	PMEL155	Melanocyte protein PMEL;M-alpha;M-beta
NaN	NaN	22.9481	24.6149	NaN	NaN	19	1740.96	1.32e-17	171.73	4	162	180	VLGGPVSGLSIGTGRAMLG	P40967-4	PMEL155	Melanocyte protein PMEL;M-alpha;M-beta
NaN	NaN	25.1708	26.1413	NaN	NaN	21	1979.06	1.61e-07	133.95	5	162	182	VLGGPVSGLSIGTGRAMLGTH	P40967-4	PMEL155	Melanocyte protein PMEL;M-alpha;M-beta
NaN	26.0144	NaN	24.1376	22.9562	25.3615	22	2080.11	2.36e-09	122.53	9	162	183	VLGGPVSGLSIGTGRAMLGTHT	P40967-4	PMEL155	Melanocyte protein PMEL;M-alpha;M-beta
21.0095	22.5547	NaN	NaN	NaN	NaN	12	1288.71	0.015359	111.65	2	213	224	VPFSVSVSQLRA	P40967-4	PMEL201	Melanocyte protein PMEL;M-alpha;M-beta
NaN	NaN	NaN	26.0426	NaN	NaN	17	1656.86	0.21417	45.723	1	167	183	VSGLSIGTGRAMLGTHT	P40967-4	PMEL155	Melanocyte protein PMEL;M-alpha;M-beta
NaN	NaN	NaN	29.3826	NaN	NaN	28	2972.51	1.33e-26	122.51	2	167	194	VSGLSIGTGRAMLGTHTMEVTVYHRRGS	P40967-4	PMEL155	Melanocyte protein PMEL;M-alpha;M-beta
23.7601	23.0794	NaN	NaN	NaN	NaN	14	1540.81	0.12506	58.831	1	219	232	VSQLRALDGGNKHF	P40967-4	PMEL201	Melanocyte protein PMEL;M-alpha;M-beta
NaN	NaN	NaN	25.362	NaN	NaN	13	1641.92	0.041879	77.776	1	35	47	VSRQLRTKAWNRQ	P40967-4	PMEL32	Melanocyte protein PMEL;M-alpha;M-beta
NaN	NaN	23.3013	28.8106	NaN	NaN	17	2144.16	0.097071	58.159	1	35	51	VSRQLRTKAWNRQLYPE	P40967-4	PMEL32	Melanocyte protein PMEL;M-alpha;M-beta
NaN	NaN	NaN	28.0874	NaN	NaN	20	2560.33	0.037519	66.893	2	35	54	VSRQLRTKAWNRQLYPEWTE	P40967-4	PMEL32	Melanocyte protein PMEL;M-alpha;M-beta
NaN	NaN	NaN	25.6962	NaN	NaN	22	2759.43	0.00020079	101.61	1	35	56	VSRQLRTKAWNRQLYPEWTEAQ	P40967-4	PMEL32	Melanocyte protein PMEL;M-alpha;M-beta
NaN	NaN	NaN	27.0213	NaN	NaN	23	2915.53	0.10667	50.851	1	35	57	VSRQLRTKAWNRQLYPEWTEAQR	P40967-4	PMEL32	Melanocyte protein PMEL;M-alpha;M-beta
NaN	NaN	NaN	28.7378	NaN	NaN	16	1998.1	0.13567	54.501	2	32	47	WLGVSRQLRTKAWNRQ	P40967-4	PMEL32	Melanocyte protein PMEL;M-alpha;M-beta
NaN	NaN	NaN	NaN	24.6787	24.3973	15	1606.88	0.017915	75.819	1	102	116	AELARRSLAQDAPPL	P78358-2	CTAG1A	Cancer/testis antigen 1
NaN	NaN	NaN	NaN	24.7159	27.3901	24	2582.3	0.06005	55.575	2	93	116	AMPFATPMEAELARRSLAQDAPPL	P78358-2	CTAG1A	Cancer/testis antigen 1
NaN	NaN	NaN	NaN	25.15	25.1064	14	1525.78	0.10189	62.166	1	101	114	EAELARRSLAQDAP	P78358-2	CTAG1A	Cancer/testis antigen 1
NaN	NaN	NaN	NaN	27.3768	26.8495	15	1622.84	0.10696	71.159	1	101	115	EAELARRSLAQDAPP	P78358-2	CTAG1A	Cancer/testis antigen 1
NaN	NaN	NaN	NaN	27.641	26.9291	16	1735.92	0.033991	80.014	1	101	116	EAELARRSLAQDAPPL	P78358-2	CTAG1A	Cancer/testis antigen 1
NaN	NaN	NaN	NaN	25.1723	25.1821	14	1535.84	0.10251	67.726	1	103	116	ELARRSLAQDAPPL	P78358-2	CTAG1A	Cancer/testis antigen 1
NaN	NaN	NaN	NaN	28.154	31.5058	21	2283.17	0.0024625	83.229	6	96	116	FATPMEAELARRSLAQDAPPL	P78358-2	CTAG1A	Cancer/testis antigen 1
NaN	NaN	NaN	NaN	23.6679	25.1047	23	2511.26	0.015305	60.032	2	94	116	MPFATPMEAELARRSLAQDAPPL	P78358-2	CTAG1A	Cancer/testis antigen 1
NaN	NaN	NaN	NaN	NaN	23.7824	26	2858.45	0.1072	44.052	1	91	116	YLAMPFATPMEAELARRSLAQDAPPL	P78358-2	CTAG1A	Cancer/testis antigen 1
NaN	NaN	NaN	NaN	24.5846	24.6908	15	1583.78	1.1e-08	163.59	1	100	114	APPAYEKLSAEQSPP	Q16655	MLANA	Melanoma antigen recognized by T-cells 1
NaN	NaN	25.7076	25.4012	NaN	NaN	10	1146.59	0.0091328	128.52	2	83	92	DSKVSLQEKN	Q16655	MLANA	Melanoma antigen recognized by T-cells 1
